# Supplementary material for: Impact of Glass Composition on Hydrolytic Degradation of Polylactide/Bioactive Glass Composites
Source: Materials (Basel). 2021 Feb 1;14(3):667. doi: 10.3390/ma14030667 (PMC7867177; doi:10.3390/ma14030667)
Supplement: Supplementary file 1 [file materials-14-00667-s001.zip]

Archive with 1 entries (1 files):
- materials-1063455-supplementary final.pdf
